# Supplementary material for: Fabrication of Co-Assembly from Berberine and Tannic Acid for Multidrug-Resistant Bacteria Infection Treatment
Source: Pharmaceutics. 2023 Jun 21;15(7):1782. doi: 10.3390/pharmaceutics15071782 (PMC10383063; doi:10.3390/pharmaceutics15071782)
Supplement: Supplementary file 1 [file pharmaceutics-15-01782-s001.zip]

Archive with 1 entries (1 files):
- pharmaceutics-2410474-supplementary.pdf
